# Supplementary material for: Biogenic Silica as a Direct Sol–Gel Precursor for High-Efficiency MSU-X Mesostructure Assembly: Closing the Loop from Rice Husk Waste to Functional Wormhole Frameworks
Source: Nanomaterials (Basel). 2026 Jun 15;16(12):748. doi: 10.3390/nano16120748 (PMC13305862; doi:10.3390/nano16120748)
Supplement: Supplementary file 1 [file nanomaterials-16-00748-s001.zip]

Archive with 1 entries (1 files):
- nanomaterials-4316530-supplementary.pdf
